# Supplementary material for: Ecotoxicological Study of Tannic Acid on Soil and Water Non-Target Indicators and Its Impact on Fluvial and Edaphic Communities
Source: Plants (Basel). 2023 Nov 30;12(23):4041. doi: 10.3390/plants12234041 (PMC10708037; doi:10.3390/plants12234041)
Supplement: Supplementary file 1 [file plants-12-04041-s001.zip]

Archive with 1 entries (1 files):
- plants-2705566-supplementary.pdf
